# Supplementary material for: Germline selection of PTPN11 (HGNC:9644) variants make a major contribution to both Noonan syndrome's high birth rate and the transmission of sporadic cancer variants resulting in fetal abnormality
Source: Hum Mutat. 2022 Nov 24;43(12):2205–21. doi: 10.1002/humu.24493 (PMC10099774; doi:10.1002/humu.24493)
Supplement: Supplementary file 2 — Supporting information. [file HUMU-43-2205-s004.xlsx]

## Sheet: Sheet1
testis	slice	piece	barcode	number UID families
63878 (21 y.o.)	1	1	CAGACTAT	38610
63878 (21 y.o.)	1	2	ATCCACAT	23275
63878 (21 y.o.)	1	3	GCGACCTA	29947
63878 (21 y.o.)	1	4	CTCGGTTA	41981
63878 (21 y.o.)	1	5	TCACATGC	60234
63878 (21 y.o.)	1	6	ATACGTTG	47868
63878 (21 y.o.)	1	7	ACGGTTCG	31243
63878 (21 y.o.)	1	8	ACGTTAGT	39317
63878 (21 y.o.)	1	9	GTCGAACA	55394
63878 (21 y.o.)	1	10	GATCTGGT	63189
63878 (21 y.o.)	1	11	GAGACAAG	46806
63878 (21 y.o.)	1	12	TCGTTCAC	37767
63878 (21 y.o.)	1	13	TGGCATCT	39757
63878 (21 y.o.)	1	14	CGACCATG	45934
63878 (21 y.o.)	1	15	ACTCGTCT	37414
63878 (21 y.o.)	1	16	TGCTCCAG	30148
63878 (21 y.o.)	1	17	TCATGCCG	33440
63878 (21 y.o.)	1	18	GACAGCCA	36838
63878 (21 y.o.)	1	19	AGCTTCCT	24879
63878 (21 y.o.)	1	20	ATCTCGGC	32493
63878 (21 y.o.)	1	21	CGGTTGTG	33909
63878 (21 y.o.)	1	22	GAACTATG	19507
63878 (21 y.o.)	1	23	GTTCAGCG	24323
63878 (21 y.o.)	1	24	TCCAGTAT	46898
63878 (21 y.o.)	1	25	TGTGTATC	49927
63878 (21 y.o.)	1	26	TATCCTGC	47253
63878 (21 y.o.)	1	27	TGATGGTC	57891
63878 (21 y.o.)	1	28	GAGCATCG	54014
63878 (21 y.o.)	1	29	GTATCGCT	47329
63878 (21 y.o.)	1	30	AGATAGCA	39867
63878 (21 y.o.)	1	31	GAGTCAGC	63581
63878 (21 y.o.)	1	32	TGACATTG	45357
63878 (21 y.o.)	2	1	ACGCTTGA	45252
63878 (21 y.o.)	2	2	AGTACCAT	60494
63878 (21 y.o.)	2	3	GCTCACGA	43768
63878 (21 y.o.)	2	4	GTGCATGA	18870
63878 (21 y.o.)	2	5	GAAGTGTC	4535
63878 (21 y.o.)	2	6	ACAATCTG	33418
63878 (21 y.o.)	2	7	TCAGGTCA	32613
63878 (21 y.o.)	2	8	TCTCGGTG	16545
63878 (21 y.o.)	2	9	ACGATGAC	43395
63878 (21 y.o.)	2	10	GCGGTTAT	91370
63878 (21 y.o.)	2	11	CTACCGGA	48239
63878 (21 y.o.)	2	12	TAGGTTGA	92405
63878 (21 y.o.)	2	13	TGAGGATG	107461
63878 (21 y.o.)	2	14	TAGTTCGT	106041
63878 (21 y.o.)	2	15	TCTAACTG	39900
63878 (21 y.o.)	2	16	ACGCAGTC	98869
63878 (21 y.o.)	2	17	TCTGTCGA	92105
63878 (21 y.o.)	2	18	GCAGCTCT	78062
63878 (21 y.o.)	2	19	ACCACGCA	77618
63878 (21 y.o.)	2	20	GACCAACT	81922
63878 (21 y.o.)	2	21	TATGACGC	100313
63878 (21 y.o.)	2	22	TCAGTGGC	89515
63878 (21 y.o.)	2	23	TGGACAAT	88412
63878 (21 y.o.)	2	24	CATAACCT	104884
63878 (21 y.o.)	2	25	ACCGAATA	121702
63878 (21 y.o.)	2	26	GAATCCAT	123941
63878 (21 y.o.)	2	27	CTCTCTCA	110110
63878 (21 y.o.)	2	28	CGTGATGC	115691
63878 (21 y.o.)	2	29	CGGTAGCT	117713
63878 (21 y.o.)	2	30	GACTATTC	132005
63878 (21 y.o.)	2	31	ATGCGATC	123850
63878 (21 y.o.)	2	32	GCCTCATG	112403
63878 (21 y.o.)	3	1	ACAGCAAT	60759
63878 (21 y.o.)	3	2	CGTATCCA	25719
63878 (21 y.o.)	3	3	TGCTAGTA	26955
63878 (21 y.o.)	3	4	ACGACTTC	46013
63878 (21 y.o.)	3	5	GCTCTATA	18283
63878 (21 y.o.)	3	6	CGCTGCAT	50312
63878 (21 y.o.)	3	7	CTAGATCG	28722
63878 (21 y.o.)	3	8	TGGCGTTC	77916
63878 (21 y.o.)	3	9	ATGCACCG	80614
63878 (21 y.o.)	3	10	CTCGAAGT	73427
63878 (21 y.o.)	3	11	TAACTCCT	45983
63878 (21 y.o.)	3	12	ACTTCTAG	90095
63878 (21 y.o.)	3	13	CGTCAATA	82591
63878 (21 y.o.)	3	14	ATGTAGTG	45657
63878 (21 y.o.)	3	15	CTAGAGTA	89040
63878 (21 y.o.)	3	16	TGAGTCCA	84914
63878 (21 y.o.)	3	17	CGACTAAC	63221
63878 (21 y.o.)	3	18	CATCCTCG	55459
63878 (21 y.o.)	3	19	TGCGCTCA	51886
63878 (21 y.o.)	3	20	GTACTTGC	58575
63878 (21 y.o.)	3	21	CTGGCAAC	53345
63878 (21 y.o.)	3	22	ATCAGAAC	21159
63878 (21 y.o.)	3	23	TGGTCACG	43780
63878 (21 y.o.)	3	24	GCAACAGT	61310
63878 (21 y.o.)	3	25	CTCAGCGT	25772
63878 (21 y.o.)	3	26	GCAAGAAC	37883
63878 (21 y.o.)	3	27	CTGTGATA	38788
63878 (21 y.o.)	3	28	TCTCGCAT	43789
63878 (21 y.o.)	3	29	TGATTCGC	94710
63878 (21 y.o.)	3	30	GTTACCGT	37990
63878 (21 y.o.)	3	31	AGACGGAG	36304
63878 (21 y.o.)	3	32	ACTAAGCT	18876
63878 (21 y.o.)	4	1	CTCTACCG	17749
63878 (21 y.o.)	4	2	AGCGTAAC	20185
63878 (21 y.o.)	4	3	GTTGCTCG	37032
63878 (21 y.o.)	4	4	GCCAGTTG	17688
63878 (21 y.o.)	4	5	CGATTCCG	30747
63878 (21 y.o.)	4	6	ATGCCAGA	27494
63878 (21 y.o.)	4	7	GTTGGAGC	30714
63878 (21 y.o.)	4	8	CTAGGCGA	28485
63878 (21 y.o.)	4	9	TCGACGCT	51032
63878 (21 y.o.)	4	10	CATAGACA	30877
63878 (21 y.o.)	4	11	GCGGAGTA	56934
63878 (21 y.o.)	4	12	CGCACACA	44068
63878 (21 y.o.)	4	13	ATCGTGGA	40494
63878 (21 y.o.)	4	14	ATTGCAGT	29066
63878 (21 y.o.)	4	15	TCGTGAAG	55178
63878 (21 y.o.)	4	16	GCCATATC	58598
63878 (21 y.o.)	4	17	CTCCTTAG	20302
63878 (21 y.o.)	4	18	TACCGCAC	17777
63878 (21 y.o.)	4	19	GATTAGGC	13285
63878 (21 y.o.)	4	20	GCTTGTGT	8431
63878 (21 y.o.)	4	21	GCAGGCAT	13445
63878 (21 y.o.)	4	22	ATGTTCCA	32831
63878 (21 y.o.)	4	23	TGCCAGGT	23881
63878 (21 y.o.)	4	24	TAGAGTGC	27080
63878 (21 y.o.)	4	25	AGGCGTGT	36118
63878 (21 y.o.)	4	26	CATTACTG	37575
63878 (21 y.o.)	4	27	ATGTGCGC	45191
63878 (21 y.o.)	4	28	ACCGACAG	36148
63878 (21 y.o.)	4	29	ATACGCCA	38464
63878 (21 y.o.)	4	30	CTTCTCGC	22926
63878 (21 y.o.)	4	31	TGCAACCA	44016
63878 (21 y.o.)	4	32	CAAGGTGT	40656
63878 (21 y.o.)	5	1	ACTCCATC	57318
63878 (21 y.o.)	5	2	CATGGTTG	76371
63878 (21 y.o.)	5	3	ATGGCCTC	35155
63878 (21 y.o.)	5	4	AGTTCAGA	46278
63878 (21 y.o.)	5	5	AGTCTGCT	71649
63878 (21 y.o.)	5	6	CATCTGAG	80382
63878 (21 y.o.)	5	7	CACCAGAT	52310
63878 (21 y.o.)	5	8	CAACCGTC	50640
63878 (21 y.o.)	5	9	TGGAATGA	96588
63878 (21 y.o.)	5	10	TAACGACA	72960
63878 (21 y.o.)	5	11	ATCATCTC	91596
63878 (21 y.o.)	5	12	GTGAGAGA	68151
63878 (21 y.o.)	5	13	TACACCGA	45053
63878 (21 y.o.)	5	14	GAAGATGA	95982
63878 (21 y.o.)	5	15	TGTACCTA	78065
63878 (21 y.o.)	5	16	GTATCTGA	84232
63878 (21 y.o.)	5	17	CTATAAGC	51363
63878 (21 y.o.)	5	18	ACTGCTCA	27101
63878 (21 y.o.)	5	19	CGCTTCTC	61589
63878 (21 y.o.)	5	20	CAATGCAG	63256
63878 (21 y.o.)	5	21	CAAGCCTA	68416
63878 (21 y.o.)	5	22	ACCTGCGT	43788
63878 (21 y.o.)	5	23	AGAATTGC	69455
63878 (21 y.o.)	5	24	CAGCTTGT	73235
63878 (21 y.o.)	5	25	CTCCGACT	81580
63878 (21 y.o.)	5	26	GTGTTCAG	103320
63878 (21 y.o.)	5	27	TGTTCTTG	112877
63878 (21 y.o.)	5	28	GTCGCAAT	87127
63878 (21 y.o.)	5	29	ACTATCGT	93862
63878 (21 y.o.)	5	30	GTCTTACT	83183
63878 (21 y.o.)	5	31	TACGTGCA	92952
63878 (21 y.o.)	5	32	AGGATACG	92586
63878 (21 y.o.)	6	1	CGCATGTA	70551
63878 (21 y.o.)	6	2	AGCGACGA	61620
63878 (21 y.o.)	6	3	TCGCTACT	53555
63878 (21 y.o.)	6	4	GTCAAGAT	50859
63878 (21 y.o.)	6	5	TACGGATA	49462
63878 (21 y.o.)	6	6	CTGCATAT	43752
63878 (21 y.o.)	6	7	GTAGTAGT	44092
63878 (21 y.o.)	6	8	TATGGCAG	58526
63878 (21 y.o.)	6	9	TCGCACAG	45553
63878 (21 y.o.)	6	10	TAGTACCG	63377
63878 (21 y.o.)	6	11	CTGAAGAC	54991
63878 (21 y.o.)	6	12	ACAAGGAT	57508
63878 (21 y.o.)	6	13	GAATAGCG	41074
63878 (21 y.o.)	6	14	AGTCACAG	56358
63878 (21 y.o.)	6	15	GTATGATG	60521
63878 (21 y.o.)	6	16	CGCAATCT	53539
63878 (21 y.o.)	6	17	TCGTCTGC	85996
63878 (21 y.o.)	6	18	ATAGCGAG	84629
63878 (21 y.o.)	6	19	ACCTACTC	61450
63878 (21 y.o.)	6	20	ACAACGGC	84777
63878 (21 y.o.)	6	21	CACTGTCG	67491
63878 (21 y.o.)	6	22	CTTACCAC	9761
63878 (21 y.o.)	6	23	TCAACAAG	52208
63878 (21 y.o.)	6	24	CGTTCGTA	74546
63878 (21 y.o.)	6	25	GTACGGAC	107559
63878 (21 y.o.)	6	26	ACACGCTC	124837
63878 (21 y.o.)	6	27	GCTAGACT	118988
63878 (21 y.o.)	6	28	GCTTGCCA	91878
63878 (21 y.o.)	6	29	GTGGATTC	116745
63878 (21 y.o.)	6	30	ACGTCCGA	108691
63878 (21 y.o.)	6	31	ATTCGCAC	111842
63878 (21 y.o.)	6	32	AGTAAGGC	82173
60649 (65 y.o.)	1	1	CAGACTAT	1375
60649 (65 y.o.)	1	2	ATCCACAT	10862
60649 (65 y.o.)	1	3	GCGACCTA	8479
60649 (65 y.o.)	1	4	CTCGGTTA	6463
60649 (65 y.o.)	1	5	TCACATGC	11957
60649 (65 y.o.)	1	6	ATACGTTG	9212
60649 (65 y.o.)	1	7	ACGGTTCG	10231
60649 (65 y.o.)	1	8	ACGTTAGT	15335
60649 (65 y.o.)	1	9	GTCGAACA	18547
60649 (65 y.o.)	1	10	GATCTGGT	17965
60649 (65 y.o.)	1	11	GAGACAAG	15681
60649 (65 y.o.)	1	12	TCGTTCAC	16254
60649 (65 y.o.)	1	13	TGGCATCT	15555
60649 (65 y.o.)	1	14	CGACCATG	10292
60649 (65 y.o.)	1	15	ACTCGTCT	10846
60649 (65 y.o.)	1	16	TGCTCCAG	11271
60649 (65 y.o.)	1	17	TCATGCCG	27971
60649 (65 y.o.)	1	18	GACAGCCA	16852
60649 (65 y.o.)	1	19	AGCTTCCT	26381
60649 (65 y.o.)	1	20	ATCTCGGC	30589
60649 (65 y.o.)	1	21	CGGTTGTG	21950
60649 (65 y.o.)	1	22	GAACTATG	20973
60649 (65 y.o.)	1	23	GTTCAGCG	16778
60649 (65 y.o.)	1	24	TCCAGTAT	19175
60649 (65 y.o.)	1	25	TGTGTATC	14103
60649 (65 y.o.)	1	26	TATCCTGC	11654
60649 (65 y.o.)	1	27	TGATGGTC	11744
60649 (65 y.o.)	1	28	GAGCATCG	23319
60649 (65 y.o.)	1	29	GTATCGCT	15746
60649 (65 y.o.)	1	30	AGATAGCA	10647
60649 (65 y.o.)	1	31	GAGTCAGC	23802
60649 (65 y.o.)	1	32	TGACATTG	8795
60649 (65 y.o.)	2	1	ACGCTTGA	19127
60649 (65 y.o.)	2	2	AGTACCAT	45838
60649 (65 y.o.)	2	3	GCTCACGA	40730
60649 (65 y.o.)	2	4	GTGCATGA	26774
60649 (65 y.o.)	2	5	GAAGTGTC	57163
60649 (65 y.o.)	2	6	ACAATCTG	56707
60649 (65 y.o.)	2	7	TCAGGTCA	49365
60649 (65 y.o.)	2	8	TCTCGGTG	29321
60649 (65 y.o.)	2	9	ACGATGAC	31700
60649 (65 y.o.)	2	10	GCGGTTAT	152917
60649 (65 y.o.)	2	11	CTACCGGA	17847
60649 (65 y.o.)	2	12	TAGGTTGA	4283
60649 (65 y.o.)	2	13	TGAGGATG	24191
60649 (65 y.o.)	2	14	TAGTTCGT	26122
60649 (65 y.o.)	2	15	TCTAACTG	6616
60649 (65 y.o.)	2	16	ACGCAGTC	49753
60649 (65 y.o.)	2	17	TCTGTCGA	3499
60649 (65 y.o.)	2	18	GCAGCTCT	24562
60649 (65 y.o.)	2	19	ACCACGCA	2209
60649 (65 y.o.)	2	20	GACCAACT	4202
60649 (65 y.o.)	2	21	TATGACGC	6338
60649 (65 y.o.)	2	22	TCAGTGGC	9016
60649 (65 y.o.)	2	23	TGGACAAT	13557
60649 (65 y.o.)	2	24	CATAACCT	0
60649 (65 y.o.)	2	25	ACCGAATA	50
60649 (65 y.o.)	2	26	GAATCCAT	1
60649 (65 y.o.)	2	27	CTCTCTCA	11189
60649 (65 y.o.)	2	28	CGTGATGC	11386
60649 (65 y.o.)	2	29	CGGTAGCT	10314
60649 (65 y.o.)	2	30	GACTATTC	3081
60649 (65 y.o.)	2	31	ATGCGATC	6301
60649 (65 y.o.)	2	32	GCCTCATG	2175
60649 (65 y.o.)	3	1	ACAGCAAT	41974
60649 (65 y.o.)	3	2	CGTATCCA	50382
60649 (65 y.o.)	3	3	TGCTAGTA	47811
60649 (65 y.o.)	3	4	ACGACTTC	74895
60649 (65 y.o.)	3	5	GCTCTATA	62660
60649 (65 y.o.)	3	6	CGCTGCAT	63072
60649 (65 y.o.)	3	7	CTAGATCG	24373
60649 (65 y.o.)	3	8	TGGCGTTC	37414
60649 (65 y.o.)	3	9	ATGCACCG	72066
60649 (65 y.o.)	3	10	CTCGAAGT	55463
60649 (65 y.o.)	3	11	TAACTCCT	38922
60649 (65 y.o.)	3	12	ACTTCTAG	70821
60649 (65 y.o.)	3	13	CGTCAATA	50928
60649 (65 y.o.)	3	14	ATGTAGTG	29695
60649 (65 y.o.)	3	15	CTAGAGTA	45211
60649 (65 y.o.)	3	16	TGAGTCCA	93280
60649 (65 y.o.)	3	17	CGACTAAC	66923
60649 (65 y.o.)	3	18	CATCCTCG	81701
60649 (65 y.o.)	3	19	TGCGCTCA	77203
60649 (65 y.o.)	3	20	GTACTTGC	52820
60649 (65 y.o.)	3	21	CTGGCAAC	47132
60649 (65 y.o.)	3	22	ATCAGAAC	30298
60649 (65 y.o.)	3	23	TGGTCACG	48572
60649 (65 y.o.)	3	24	GCAACAGT	90184
60649 (65 y.o.)	3	25	CTCAGCGT	36353
60649 (65 y.o.)	3	26	GCAAGAAC	102273
60649 (65 y.o.)	3	27	CTGTGATA	72821
60649 (65 y.o.)	3	28	TCTCGCAT	89205
60649 (65 y.o.)	3	29	TGATTCGC	138255
60649 (65 y.o.)	3	30	GTTACCGT	95845
60649 (65 y.o.)	3	31	AGACGGAG	100300
60649 (65 y.o.)	3	32	ACTAAGCT	82030
60649 (65 y.o.)	4	1	CTCTACCG	85415
60649 (65 y.o.)	4	2	AGCGTAAC	72942
60649 (65 y.o.)	4	3	GTTGCTCG	82523
60649 (65 y.o.)	4	4	GCCAGTTG	75419
60649 (65 y.o.)	4	5	CGATTCCG	65794
60649 (65 y.o.)	4	6	ATGCCAGA	90407
60649 (65 y.o.)	4	7	GTTGGAGC	92116
60649 (65 y.o.)	4	8	CTAGGCGA	67500
60649 (65 y.o.)	4	9	TCGACGCT	97010
60649 (65 y.o.)	4	10	CATAGACA	77302
60649 (65 y.o.)	4	11	GCGGAGTA	91878
60649 (65 y.o.)	4	12	CGCACACA	58030
60649 (65 y.o.)	4	13	ATCGTGGA	76180
60649 (65 y.o.)	4	14	ATTGCAGT	71384
60649 (65 y.o.)	4	15	TCGTGAAG	104449
60649 (65 y.o.)	4	16	GCCATATC	106482
60649 (65 y.o.)	4	17	CTCCTTAG	75735
60649 (65 y.o.)	4	18	TACCGCAC	85569
60649 (65 y.o.)	4	19	GATTAGGC	73241
60649 (65 y.o.)	4	20	GCTTGTGT	64022
60649 (65 y.o.)	4	21	GCAGGCAT	68239
60649 (65 y.o.)	4	22	ATGTTCCA	69999
60649 (65 y.o.)	4	23	TGCCAGGT	84199
60649 (65 y.o.)	4	24	TAGAGTGC	119188
60649 (65 y.o.)	4	25	AGGCGTGT	106092
60649 (65 y.o.)	4	26	CATTACTG	112671
60649 (65 y.o.)	4	27	ATGTGCGC	116759
60649 (65 y.o.)	4	28	ACCGACAG	108034
60649 (65 y.o.)	4	29	ATACGCCA	108958
60649 (65 y.o.)	4	30	CTTCTCGC	88931
60649 (65 y.o.)	4	31	TGCAACCA	83369
60649 (65 y.o.)	4	32	CAAGGTGT	65063
60649 (65 y.o.)	5	1	ACTCCATC	31449
60649 (65 y.o.)	5	2	CATGGTTG	97710
60649 (65 y.o.)	5	3	ATGGCCTC	73837
60649 (65 y.o.)	5	4	AGTCTGCT	77943
60649 (65 y.o.)	5	5	CATCTGAG	55394
60649 (65 y.o.)	5	6	CACCAGAT	69557
60649 (65 y.o.)	5	7	CAACCGTC	90891
60649 (65 y.o.)	5	8	TGGAATGA	80285
60649 (65 y.o.)	5	9	TAACGACA	106743
60649 (65 y.o.)	5	10	ATCATCTC	108694
60649 (65 y.o.)	5	11	GTGAGAGA	104843
60649 (65 y.o.)	5	12	TACACCGA	90321
60649 (65 y.o.)	5	13	GAAGATGA	101397
60649 (65 y.o.)	5	14	GTATCTGA	112330
60649 (65 y.o.)	5	15	CTATAAGC	30867
60649 (65 y.o.)	5	16	ACTGCTCA	58868
60649 (65 y.o.)	5	17	CGCTTCTC	91233
60649 (65 y.o.)	5	18	CAATGCAG	25555
60649 (65 y.o.)	5	19	ACCTGCGT	21541
60649 (65 y.o.)	5	20	AGAATTGC	19394
60649 (65 y.o.)	5	21	CAGCTTGT	20342
60649 (65 y.o.)	5	22	CTCCGACT	3365
60649 (65 y.o.)	5	23	GTGTTCAG	22854
60649 (65 y.o.)	5	24	TGTTCTTG	58694
60649 (65 y.o.)	5	25	GTCGCAAT	70772
60649 (65 y.o.)	5	26	ACTATCGT	112479
60649 (65 y.o.)	5	27	GTCTTACT	103897
60649 (65 y.o.)	5	28	TACGTGCA	103679
60649 (65 y.o.)	5	29	AGGATACG	110793
60649 (65 y.o.)	5	30	CGCATGTA	84113
60649 (65 y.o.)	5	31	AGCGACGA	66441
60649 (65 y.o.)	5	32	TCGCTACT	57415
60649 (65 y.o.)	6	1	GTCAAGAT	25005
60649 (65 y.o.)	6	2	TACGGATA	42206
60649 (65 y.o.)	6	3	CTGCATAT	43463
60649 (65 y.o.)	6	4	GTAGTAGT	52803
60649 (65 y.o.)	6	5	TATGGCAG	26449
60649 (65 y.o.)	6	6	TCGCACAG	12864
60649 (65 y.o.)	6	7	TAGTACCG	17925
60649 (65 y.o.)	6	8	CTGAAGAC	14354
60649 (65 y.o.)	6	9	ACAAGGAT	77642
60649 (65 y.o.)	6	10	GAATAGCG	76121
60649 (65 y.o.)	6	11	AGTCACAG	38083
60649 (65 y.o.)	6	12	GTATGATG	45504
60649 (65 y.o.)	6	13	CGCAATCT	77668
60649 (65 y.o.)	6	14	TCGTCTGC	54281
60649 (65 y.o.)	6	15	ATAGCGAG	55905
60649 (65 y.o.)	6	16	ACCTACTC	43285
60649 (65 y.o.)	6	17	ACAACGGC	74797
60649 (65 y.o.)	6	18	CACTGTCG	55406
60649 (65 y.o.)	6	19	CTTACCAC	39402
60649 (65 y.o.)	6	20	TCAACAAG	51900
60649 (65 y.o.)	6	21	CGTTCGTA	54216
60649 (65 y.o.)	6	22	GTACGGAC	43701
60649 (65 y.o.)	6	23	ACACGCTC	34110
60649 (65 y.o.)	6	24	GCTAGACT	48438
60649 (65 y.o.)	6	25	GCTTGCCA	30051
60649 (65 y.o.)	6	26	GTGGATTC	86951
60649 (65 y.o.)	6	27	ACGTCCGA	70450
60649 (65 y.o.)	6	28	ATTCGCAC	60596
60649 (65 y.o.)	6	29	AGTAAGGC	75117
60649 (65 y.o.)	6	30	AGTGGTGA	61110
60649 (65 y.o.)	6	31	CGTATTAG	42073
60649 (65 y.o.)	6	32	TCGGCATG	80049
60891 (68 y.o.)	1	1	CAGACTAT	45095
60891 (68 y.o.)	1	2	ATCCACAT	38624
60891 (68 y.o.)	1	3	GCGACCTA	29613
60891 (68 y.o.)	1	4	CTCGGTTA	53218
60891 (68 y.o.)	1	5	TCACATGC	59438
60891 (68 y.o.)	1	6	ATACGTTG	12945
60891 (68 y.o.)	1	7	ACGGTTCG	32543
60891 (68 y.o.)	1	8	ACGTTAGT	59283
60891 (68 y.o.)	1	9	GTCGAACA	66284
60891 (68 y.o.)	1	10	GATCTGGT	73138
60891 (68 y.o.)	1	11	GAGACAAG	56967
60891 (68 y.o.)	1	12	TCGTTCAC	48809
60891 (68 y.o.)	1	13	TGGCATCT	37020
60891 (68 y.o.)	1	14	CGACCATG	53534
60891 (68 y.o.)	1	15	ACTCGTCT	57950
60891 (68 y.o.)	1	16	TGCTCCAG	63726
60891 (68 y.o.)	1	17	TCATGCCG	98469
60891 (68 y.o.)	1	18	GACAGCCA	97794
60891 (68 y.o.)	1	19	AGCTTCCT	60777
60891 (68 y.o.)	1	20	ATCTCGGC	86349
60891 (68 y.o.)	1	21	CGGTTGTG	78577
60891 (68 y.o.)	1	22	GAACTATG	50571
60891 (68 y.o.)	1	23	GTTCAGCG	93801
60891 (68 y.o.)	1	24	TCCAGTAT	125074
60891 (68 y.o.)	1	25	TGTGTATC	78397
60891 (68 y.o.)	1	26	TATCCTGC	57674
60891 (68 y.o.)	1	27	TGATGGTC	92003
60891 (68 y.o.)	1	28	GAGCATCG	84632
60891 (68 y.o.)	1	29	GTATCGCT	68706
60891 (68 y.o.)	1	30	AGATAGCA	41714
60891 (68 y.o.)	1	31	GAGTCAGC	87301
60891 (68 y.o.)	1	32	TGACATTG	71985
60891 (68 y.o.)	2	1	ACGCTTGA	95504
60891 (68 y.o.)	2	2	AGTACCAT	137625
60891 (68 y.o.)	2	3	GCTCACGA	112273
60891 (68 y.o.)	2	4	GTGCATGA	120024
60891 (68 y.o.)	2	5	GAAGTGTC	142987
60891 (68 y.o.)	2	6	ACAATCTG	130725
60891 (68 y.o.)	2	7	TCAGGTCA	128490
60891 (68 y.o.)	2	8	TCTCGGTG	85345
60891 (68 y.o.)	2	9	ACGATGAC	127471
60891 (68 y.o.)	2	10	GCGGTTAT	126503
60891 (68 y.o.)	2	11	CTACCGGA	137205
60891 (68 y.o.)	2	12	TAGGTTGA	144733
60891 (68 y.o.)	2	13	TGAGGATG	150565
60891 (68 y.o.)	2	14	TAGTTCGT	150872
60891 (68 y.o.)	2	15	TCTAACTG	122799
60891 (68 y.o.)	2	16	ACGCAGTC	119871
60891 (68 y.o.)	2	17	TCTGTCGA	48874
60891 (68 y.o.)	2	18	GCAGCTCT	62753
60891 (68 y.o.)	2	19	ACCACGCA	73383
60891 (68 y.o.)	2	20	GACCAACT	59182
60891 (68 y.o.)	2	21	TATGACGC	66997
60891 (68 y.o.)	2	22	TCAGTGGC	68789
60891 (68 y.o.)	2	23	TGGACAAT	91009
60891 (68 y.o.)	2	24	CATAACCT	101847
60891 (68 y.o.)	2	25	ACCGAATA	110309
60891 (68 y.o.)	2	26	GAATCCAT	116514
60891 (68 y.o.)	2	27	CTCTCTCA	109003
60891 (68 y.o.)	2	28	CGTGATGC	98486
60891 (68 y.o.)	2	29	CGGTAGCT	86918
60891 (68 y.o.)	2	30	GACTATTC	103229
60891 (68 y.o.)	2	31	ATGCGATC	84112
60891 (68 y.o.)	2	32	GCCTCATG	111367
60891 (68 y.o.)	3	1	ACAGCAAT	87587
60891 (68 y.o.)	3	2	CGTATCCA	37605
60891 (68 y.o.)	3	3	TGCTAGTA	105889
60891 (68 y.o.)	3	4	ACGACTTC	70906
60891 (68 y.o.)	3	5	GCTCTATA	22491
60891 (68 y.o.)	3	6	CGCTGCAT	112101
60891 (68 y.o.)	3	7	CTAGATCG	33289
60891 (68 y.o.)	3	8	TGGCGTTC	112783
60891 (68 y.o.)	3	9	ATGCACCG	130634
60891 (68 y.o.)	3	10	CTCGAAGT	115103
60891 (68 y.o.)	3	11	TAACTCCT	100569
60891 (68 y.o.)	3	12	ACTTCTAG	138183
60891 (68 y.o.)	3	13	CGTCAATA	148235
60891 (68 y.o.)	3	14	ATGTAGTG	75510
60891 (68 y.o.)	3	15	CTAGAGTA	119744
60891 (68 y.o.)	3	16	TGAGTCCA	2379
60891 (68 y.o.)	3	17	CGACTAAC	122443
60891 (68 y.o.)	3	18	CATCCTCG	36297
60891 (68 y.o.)	3	19	TGCGCTCA	97902
60891 (68 y.o.)	3	20	GTACTTGC	118743
60891 (68 y.o.)	3	21	CTGGCAAC	70940
60891 (68 y.o.)	3	22	ATCAGAAC	48459
60891 (68 y.o.)	3	23	TGGTCACG	40979
60891 (68 y.o.)	3	24	GCAACAGT	76046
60891 (68 y.o.)	3	25	CTCAGCGT	48009
60891 (68 y.o.)	3	26	GCAAGAAC	140070
60891 (68 y.o.)	3	27	CTGTGATA	70160
60891 (68 y.o.)	3	28	TCTCGCAT	115192
60891 (68 y.o.)	3	29	TGATTCGC	141620
60891 (68 y.o.)	3	30	GTTACCGT	140382
60891 (68 y.o.)	3	31	AGACGGAG	156303
60891 (68 y.o.)	3	32	no DNA extracted	0
60891 (68 y.o.)	4	1	ACTAAGCT	82450
60891 (68 y.o.)	4	2	CTCTACCG	19070
60891 (68 y.o.)	4	3	AGCGTAAC	85715
60891 (68 y.o.)	4	4	GTTGCTCG	86595
60891 (68 y.o.)	4	5	GCCAGTTG	63919
60891 (68 y.o.)	4	6	CGATTCCG	85000
60891 (68 y.o.)	4	7	ATGCCAGA	90483
60891 (68 y.o.)	4	8	GTTGGAGC	83022
60891 (68 y.o.)	4	9	CTAGGCGA	98340
60891 (68 y.o.)	4	10	TCGACGCT	146813
60891 (68 y.o.)	4	11	CATAGACA	112638
60891 (68 y.o.)	4	12	no DNA extracted	0
60891 (68 y.o.)	4	13	GCGGAGTA	54541
60891 (68 y.o.)	4	14	CGCACACA	104539
60891 (68 y.o.)	4	15	ATCGTGGA	132185
60891 (68 y.o.)	4	16	ATTGCAGT	97677
60891 (68 y.o.)	4	17	TCGTGAAG	130980
60891 (68 y.o.)	4	18	GCCATATC	150048
60891 (68 y.o.)	4	19	CTCCTTAG	79017
60891 (68 y.o.)	4	20	TACCGCAC	150259
60891 (68 y.o.)	4	21	GATTAGGC	164476
60891 (68 y.o.)	4	22	GCTTGTGT	51744
60891 (68 y.o.)	4	23	GCAGGCAT	125288
60891 (68 y.o.)	4	24	ATGTTCCA	180319
60891 (68 y.o.)	4	25	TGCCAGGT	138859
60891 (68 y.o.)	4	26	TAGAGTGC	204913
60891 (68 y.o.)	4	27	AGGCGTGT	191194
60891 (68 y.o.)	4	28	CATTACTG	202471
60891 (68 y.o.)	4	29	ATGTGCGC	163638
60891 (68 y.o.)	4	30	ACCGACAG	113848
60891 (68 y.o.)	4	31	ATACGCCA	188258
60891 (68 y.o.)	4	32	TGCAACCA	176880
60891 (68 y.o.)	5	1	CAAGGTGT	153989
60891 (68 y.o.)	5	2	ACTCCATC	1168
60891 (68 y.o.)	5	3	CATGGTTG	78904
60891 (68 y.o.)	5	4	ATGGCCTC	4635
60891 (68 y.o.)	5	5	AGTTCAGA	3040
60891 (68 y.o.)	5	6	AGTCTGCT	8984
60891 (68 y.o.)	5	7	CATCTGAG	13796
60891 (68 y.o.)	5	8	CACCAGAT	63696
60891 (68 y.o.)	5	9	CAACCGTC	150294
60891 (68 y.o.)	5	10	TGGAATGA	89362
60891 (68 y.o.)	5	11	TAACGACA	50313
60891 (68 y.o.)	5	12	ATCATCTC	99962
60891 (68 y.o.)	5	13	GTGAGAGA	67341
60891 (68 y.o.)	5	14	TACACCGA	94845
60891 (68 y.o.)	5	15	GAAGATGA	57287
60891 (68 y.o.)	5	16	TGTACCTA	164307
60891 (68 y.o.)	5	17	GTATCTGA	189827
60891 (68 y.o.)	5	18	CTATAAGC	67417
60891 (68 y.o.)	5	19	ACTGCTCA	79254
60891 (68 y.o.)	5	20	CGCTTCTC	2274
60891 (68 y.o.)	5	21	CAATGCAG	44028
60891 (68 y.o.)	5	22	CAAGCCTA	74281
60891 (68 y.o.)	5	23	ACCTGCGT	62337
60891 (68 y.o.)	5	24	AGAATTGC	188339
60891 (68 y.o.)	5	25	CAGCTTGT	187128
60891 (68 y.o.)	5	26	CTCCGACT	64759
60891 (68 y.o.)	5	27	GTGTTCAG	125045
60891 (68 y.o.)	5	28	TGTTCTTG	78980
60891 (68 y.o.)	5	29	GTCGCAAT	6647
60891 (68 y.o.)	5	30	ACTATCGT	74
60891 (68 y.o.)	5	31	GTCTTACT	123274
60891 (68 y.o.)	5	32	TACGTGCA	216579
60891 (68 y.o.)	6	1	AGGATACG	52817
60891 (68 y.o.)	6	2	CGCATGTA	715
60891 (68 y.o.)	6	3	AGCGACGA	29036
60891 (68 y.o.)	6	4	TCGCTACT	29249
60891 (68 y.o.)	6	5	GTCAAGAT	12637
60891 (68 y.o.)	6	6	TACGGATA	5657
60891 (68 y.o.)	6	7	CTGCATAT	12650
60891 (68 y.o.)	6	8	GTAGTAGT	7088
60891 (68 y.o.)	6	9	TATGGCAG	17745
60891 (68 y.o.)	6	10	TCGCACAG	58287
60891 (68 y.o.)	6	11	TAGTACCG	71116
60891 (68 y.o.)	6	12	CTGAAGAC	44033
60891 (68 y.o.)	6	13	ACAAGGAT	58278
60891 (68 y.o.)	6	14	GAATAGCG	52408
60891 (68 y.o.)	6	15	AGTCACAG	67233
60891 (68 y.o.)	6	16	GTATGATG	24333
60891 (68 y.o.)	6	17	CGCAATCT	62410
60891 (68 y.o.)	6	18	TCGTCTGC	34402
60891 (68 y.o.)	6	19	ATAGCGAG	11350
60891 (68 y.o.)	6	20	ACCTACTC	14271
60891 (68 y.o.)	6	21	ACAACGGC	22367
60891 (68 y.o.)	6	22	CACTGTCG	22619
60891 (68 y.o.)	6	23	CTTACCAC	11280
60891 (68 y.o.)	6	24	TCAACAAG	24349
60891 (68 y.o.)	6	25	CGTTCGTA	34103
60891 (68 y.o.)	6	26	GTACGGAC	46317
60891 (68 y.o.)	6	27	ACACGCTC	35658
60891 (68 y.o.)	6	28	GCTAGACT	63499
60891 (68 y.o.)	6	29	GCTTGCCA	26169
60891 (68 y.o.)	6	30	GTGGATTC	28885
60891 (68 y.o.)	6	31	ACGTCCGA	14468
60891 (68 y.o.)	6	32	ATTCGCAC	25660
