# Supplementary material for: Germline selection of PTPN11 (HGNC:9644) variants make a major contribution to both Noonan syndrome's high birth rate and the transmission of sporadic cancer variants resulting in fetal abnormality
Source: Hum Mutat. 2022 Nov 24;43(12):2205–21. doi: 10.1002/humu.24493 (PMC10099774; doi:10.1002/humu.24493)
Supplement: Supplementary file 3 — Supporting information. [file HUMU-43-2205-s003.xlsx]

## Sheet: 9.4.2021 DataS1 - Copy
									60649 (65 yo)		60891 (68 yo)		63878 (21 yo)
amino acid position	wild-type amino acid	nucleotide position	wild-type nucleotide	Variant nucleotides	Variant amino acid	# Noonan cases	# Cancer cases	significant clusters	max	ave	max	ave	max	ave
non-coding		119	T	A					3.78e-05	2.01e-06	3.51e-05	8.91e-07	3.32e-05	1.08e-06
				C					7.38e-05	7.45e-06	3.45e-05	2.48e-06	6.04e-05	4.94e-06
				G					4.13e-05	2.22e-06	2.29e-05	8.27e-07	2.66e-05	8.08e-07
		120	T	A					8.48e-05	1.1e-06	1.83e-05	7.64e-07	3.15e-05	6.31e-07
				C					6.92e-05	1.26e-05	8.89e-05	9.61e-06	0.000100418	1.27e-05
				G					1.12e-05	3.01e-07	5.31e-06	6.37e-08	2.54e-05	3.61e-07
		121	C	A					0.000170576	3.71e-05	0.000146247	2.24e-05	0.000127814	1.42e-05
				G					4.26e-05	7.06e-07	3.17e-05	8.24e-07	1.62e-05	6.37e-07
				T					0.000277958	6.17e-05	7.29e-05	1.16e-05	8.23e-05	1e-05
		122	C	A					0.000256674	4.05e-05	0.000146199	1.63e-05	0.000127975	8.57e-06
				G					4.11e-05	6.07e-07	3.37e-05	2.09e-06	2.53e-05	8.12e-07
				T					0.000475819	0.000166401	0.000109649	2.47e-05	0.000152625	2.34e-05
		123	A	C					2.44e-05	4.07e-07	1.53e-05	1.27e-07	2.03e-05	1.89e-07
				G					0.000135549	1.5e-05	4.86e-05	6.03e-06	0.000109718	9.93e-06
				T					9.23e-05	7.93e-06	0.000235147	6.85e-06	5.21e-05	3.88e-06
		124	A	C					3.86e-05	1.51e-06	6.91e-05	1.9e-07	3.13e-05	8.25e-07
				G					0.000155602	1.25e-05	8.69e-05	4.95e-06	8.41e-05	7.05e-06
				T					0.000140598	1.36e-05	0.000136435	2.45e-05	0.000156104	2.01e-05
		125	T	A					0.000102807	6.73e-06	8.31e-05	8.18e-06	0.000121087	5.72e-06
				C					7.7e-05	6.93e-06	5.69e-05	1.98e-06	4.56e-05	3.87e-06
				G					2.06e-05	3.01e-07	0	0	1.92e-05	3.69e-07
		126	G	A					0.000254561	6.85e-05	9.73e-05	1.47e-05	8e-05	1.46e-05
				C					1.82e-05	5.99e-07	1.37e-05	5.71e-07	2.85e-05	9.17e-07
				T					0.000504117	0.000105618	0.000194609	2.18e-05	8.51e-05	1.12e-05
		127	G	A					0.000169305	1.13e-05	4.4e-05	6.46e-06	4.39e-05	6.12e-06
				C					3.87e-05	1.3e-06	5.19e-05	1.14e-06	3.78e-05	9.41e-07
				T					0.000380687	7.03e-05	0.00014589	2.97e-05	0.0002695	1.52e-05
		128	A	C					9.4e-06	1.01e-07	9.03e-06	6.38e-08	2.4e-05	1.06e-07
				G					4.67e-05	3.93e-06	2.58e-05	1.4e-06	6.5e-05	2.54e-06
				T					6.32e-05	5.04e-07	5.24e-05	8.93e-07	7.62e-05	6.35e-07
		129	C	A					0.00033588	5.65e-05	9.23e-05	1.02e-05	6.49e-05	7.82e-06
				G					2.35e-05	5.03e-07	2.51e-05	4.44e-07	2.23e-05	3.96e-07
				T					0.000169391	4.13e-05	7.01e-05	7.36e-06	6e-05	7.42e-06
		130	T	A					2.06e-05	6.05e-07	2.15e-05	1.27e-07	2.81e-05	1.9e-07
				C					3.25e-05	1.71e-06	2.71e-05	5.08e-07	8.58e-05	1.14e-06
				G					1.54e-05	6.05e-07	1.21e-05	1.91e-07	9.58e-06	9.49e-08
		131	A	C					1.49e-05	1.01e-07	0	0	1.87e-05	1.93e-07
				G					8.84e-05	1.72e-06	7.85e-05	6.34e-07	3.51e-05	9.63e-07
				T					8.39e-05	1.72e-06	6.93e-05	5.84e-06	0.000135227	5.1e-06
		132	T	A					1.8e-05	3.02e-07	1.99e-05	2.56e-07	1.88e-05	1.29e-06
				C					7.34e-05	1.91e-06	2.01e-05	4.49e-07	1.72e-05	2.58e-06
				G					3.56e-05	1.01e-06	4.97e-06	6.41e-08	8.44e-06	2.15e-07
		133	T	A					2.15e-05	2.98e-07	1.39e-05	6.32e-08	0	0
				C					6.65e-05	1.59e-06	1.64e-05	1.01e-06	5.54e-05	7.34e-07
				G					7.57e-05	8.95e-07	5.22e-06	6.32e-08	2.65e-05	2.75e-07
		134	T	A					3.21e-05	5.97e-07	5.55e-05	5.68e-07	3.32e-05	8.07e-07
				C					3.19e-05	1.79e-06	1.87e-05	9.47e-07	2.99e-05	1.25e-06
				G					2.06e-05	5.97e-07	5.21e-06	6.32e-08	1.09e-05	8.96e-08
		135	T	A					1.23e-05	3.98e-07	0.000100891	1.33e-06	3.92e-05	6.66e-07
				C					4.47e-05	2.98e-06	8.69e-05	2.97e-06	7.92e-05	5.9e-06
				G					1.72e-05	1.99e-07	5.27e-06	6.32e-08	0	0
		136	A	C					3.85e-05	7.96e-07	4.37e-05	2.53e-07	2.32e-05	2.72e-07
				G					0.000103584	1.04e-05	5.55e-05	5.31e-06	6.97e-05	7.79e-06
				T					9.55e-05	7.96e-07	9.71e-05	2.72e-06	5.05e-05	1.72e-06
		137	G	A					8.45e-05	8.06e-06	4.12e-05	4.42e-06	3.3e-05	2.53e-06
				C					1.45e-05	2.98e-07	7.78e-05	6.32e-07	1.68e-05	6.33e-07
splice site				T					0.000168919	3.44e-05	0.000255549	2.02e-05	0.000183694	1.54e-05
46 (3rd pos)	Arg	138	A	C	Ser				1.94e-05	9.95e-07	1.75e-05	1.89e-07	4.25e-05	1.78e-07
				G					8.71e-05	1.45e-05	6.86e-05	6.32e-06	6.29e-05	9.45e-06
				T	Ser				1.41e-05	9.95e-07	2.04e-05	5.05e-07	2.28e-05	3.57e-07
47	Arg	139	A	C					7.93e-05	7.06e-06	2.86e-05	1.2e-06	6.55e-05	2.4e-06
				G	Gly				9.45e-05	7.76e-06	8.63e-05	3.28e-06	5.3e-05	4.26e-06
				T	STOP				7.57e-05	3.58e-06	3.75e-05	2.34e-06	3.27e-05	2.13e-06
		140	G	A	Lys				0.000571701	0.000162419	0.000155642	3.2e-05	0.000278968	3.43e-05
				C	Thr				1.41e-05	2.98e-07	1.83e-05	3.16e-07	2.26e-05	3.58e-07
				T	Ile				0.000151306	2.19e-05	0.00012135	9.16e-06	8e-05	6.71e-06
		141	A	C	Ser				1.1e-05	9.95e-08	0	0	0	0
				G					8.59e-05	1.69e-06	2.76e-05	4.42e-07	2.19e-05	2.67e-07
				T	Ser				0	0	6.86e-05	2.53e-07	3.03e-05	1.78e-07
48	Asn	142	A	C	His				0	0	0	0	0	0
				G	Asp				1.57e-05	4.97e-07	5.27e-06	6.32e-08	2.43e-05	3.55e-07
				T	Tyr				1.27e-05	9.95e-08	7.83e-06	6.32e-08	3.14e-05	1.78e-07
		143	A	C	Thr				9.07e-06	9.95e-08	0	0	0	0
				G	Ser				3.85e-05	1.79e-06	1.67e-05	8.21e-07	2.16e-05	4.43e-07
				T	Ile				9.29e-06	9.95e-08	2.77e-05	1.26e-07	8.92e-06	8.86e-08
		144	T	A	Lys				1.08e-05	1.99e-07	5.16e-05	1.64e-06	5.48e-05	7.09e-07
				C					0.00011084	2.59e-06	2.96e-05	1.14e-06	4.2e-05	1.51e-06
				G	Lys				0	0	0	0	0	0
49	Gly	145	G	A	Arg				0.00011152	1.62e-05	0.000145621	5.05e-06	6.52e-05	4.43e-06
				C	Arg				1.35e-05	1.99e-07	1.68e-05	3.79e-07	3.91e-05	5.31e-07
				T	STOP				0.000280112	2.71e-05	0.000146023	1.3e-05	0.000113038	7.09e-06
		146	G	A	Glu				0.000152905	1.53e-05	4.15e-05	5.5e-06	6.28e-05	4e-06
				C	Ala				3.15e-05	3.98e-07	8.61e-06	4.42e-07	1.57e-05	4.45e-07
				T	Val				0.000251046	4.95e-05	0.000529381	2.8e-05	0.000452169	1.89e-05
		147	A	C					2e-05	7.96e-07	2.02e-05	3.79e-07	2.02e-05	1.98e-07
				G					8.71e-05	1.11e-05	4.34e-05	2.78e-06	0.000103245	8.4e-06
				T					4.3e-05	1.69e-06	2.88e-05	8.84e-07	1.96e-05	6.92e-07
50	Ala	148	G	A	Thr				0.000556342	0.000168979	0.000152905	3.52e-05	0.000139029	3.7e-05
				C	Pro				6.45e-05	2.98e-07	1.17e-05	5.05e-07	3.97e-05	5.52e-07
				T	Ser				0.000602481	0.000160923	0.000436861	6.36e-05	0.000551065	3.02e-05
		149	C	A	Asp				0.000420168	0.000108907	0.000315542	6.95e-05	0.00022611	3.26e-05
				G	Gly				5.06e-05	2.98e-07	6.86e-05	6.32e-07	3.64e-05	4.69e-07
				T	Val				0.000840979	0.000266848	0.000110684	2.67e-05	0.000381596	3.51e-05
		150	T	A					8.59e-05	1.59e-06	1.25e-05	1.89e-07	3.03e-05	6.72e-07
				C					6.18e-05	3.58e-06	1.83e-05	1.14e-06	4.75e-05	2.11e-06
				G					2.36e-05	1.09e-06	0	0	4.74e-05	2.88e-07
51	Val	151	G	A	Ile				0.000339489	7.11e-05	0.000134526	2.24e-05	0.000115564	2.49e-05
				C	Leu				5.82e-05	3.98e-07	1.83e-05	4.42e-07	7.94e-05	8.29e-07
				T	Phe				0.00070028	0.000111497	0.000127772	2.24e-05	8.39e-05	9.49e-06
		152	T	A	Asp				2.26e-05	3.98e-07	2.43e-05	2.53e-07	8.92e-06	9.09e-08
				C	Ala				9.53e-05	1.39e-05	4.42e-05	4.23e-06	8.14e-05	7.54e-06
				G	Gly				1.36e-05	1.99e-07	1.04e-05	6.32e-08	0	0
		153	C	A					0.000253378	4.84e-05	0.000120895	2.69e-05	0.000176041	1.72e-05
				G					1.32e-05	3.98e-07	2.96e-05	8.84e-07	3.91e-05	4.73e-07
				T					0.000310752	4.81e-05	6.86e-05	5.5e-06	6.06e-05	7.09e-06
52	Thr	154	A	C	Pro				1.31e-05	2.98e-07	0	0	1.24e-05	1.03e-07
				G	Ala				6.53e-05	5.97e-06	3.06e-05	1.39e-06	3.6e-05	1.14e-06
				T	Ser				1.11e-05	3.98e-07	6.86e-05	8.21e-07	1.86e-05	9.31e-07
		155	C	A	Asn				0.000402068	6.18e-05	0.000111049	1.05e-05	7.93e-05	7.22e-06
				G	Ser		2		2.34e-05	2.98e-07	1.19e-05	3.79e-07	2.21e-05	3.57e-07
				T	Ile	2	1		0.00100191	0.00031051	0.000121353	3.13e-05	0.00015142	3.52e-05
		156	C	A					0.000337838	4.87e-05	0.000194165	2.71e-05	0.000169604	1.2e-05
				G					9.53e-05	1.69e-06	4.39e-05	2.53e-06	4.52e-05	1.95e-06
				T					0.000408942	0.000144713	0.000121353	2.31e-05	0.00010551	2.21e-05
53	His	157	C	A	Asn				0.000337838	7.41e-05	0.000133158	2.44e-05	0.000127207	1.45e-05
				G	Asp				1.87e-05	4.97e-07	2.04e-05	9.48e-07	3.79e-05	8e-07
				T	Tyr				0.000478866	0.000104631	0.000145624	1.53e-05	0.000105086	1.81e-05
		158	A	C	Pro				9.09e-05	3.98e-07	2.88e-05	2.53e-07	2.66e-05	2.04e-07
				G	Arg				9.09e-05	7.96e-06	4.85e-05	3.54e-06	6.23e-05	3.77e-06
				T	Leu				6.72e-05	4.77e-06	8.06e-05	5.5e-06	6.91e-05	4.17e-06
		159	C	A	Gln				0.000363934	9.74e-05	8.67e-05	2.08e-05	6.29e-05	1.08e-05
				G	Gln				5.33e-05	1.99e-07	2.43e-05	3.79e-07	4.1e-05	8.15e-07
				T					0.000352216	9.94e-05	0.000194175	1.89e-05	0.000151477	1.86e-05
54	Ile	160	A	C	Leu				1.9e-05	2.98e-07	6.89e-06	6.32e-08	0	0
				G	Val				6.47e-05	4.97e-06	2.41e-05	1.58e-06	4.93e-05	2.78e-06
				T	Phe				4.47e-05	2.59e-06	7.28e-05	3.73e-06	5.58e-05	2.15e-06
		161	T	A	Asn				3.15e-05	3.98e-07	1.86e-05	5.05e-07	2.33e-05	3.61e-07
				C	Thr				9.45e-05	5.87e-06	7.12e-05	2.4e-06	5.45e-05	5.24e-06
				G	Ser				1.75e-05	1.99e-07	4.08e-05	1.26e-07	1.3e-05	9.03e-08
		162	C	A					0.000251046	4.28e-05	9.14e-05	2.16e-05	0.000169604	1.22e-05
				G	Met				9.44e-06	1.99e-07	1.33e-05	3.16e-07	2.88e-05	6.45e-07
				T					0.000178394	4.06e-05	7.12e-05	5.56e-06	7.35e-05	4.79e-06
55	Lys	163	A	C	Gln				2.3e-05	5.97e-07	2.76e-05	3.79e-07	2.46e-05	3.77e-07
				G	Glu				0.000199607	1.85e-05	0.000111056	6.76e-06	7.28e-05	5.93e-06
				T	STOP				1.55e-05	9.95e-07	2.43e-05	4.42e-07	1.86e-05	2.82e-07
		164	A	C	Thr				0.000108536	4.08e-06	2.88e-05	6.95e-07	6.59e-05	1.37e-06
				G	Arg			*(68)	0.000131562	6.17e-06	0.00153763	3.03e-06	2.65e-05	1.91e-06
				T	Met				9.1e-05	3.68e-06	7.78e-05	1.2e-06	2.26e-05	1.28e-06
		165	G	A					0.000476417	7.65e-05	8.63e-05	1.25e-05	0.000119197	1.68e-05
				C	Asn				1.72e-05	1.99e-07	2.43e-05	5.68e-07	7.08e-05	2.94e-07
				T	Asn				0.000253378	5.64e-05	0.000273808	1.89e-05	0.000390778	8.31e-05
56	Ile	166	A	C	Leu				0	0	0	0	0	0
				G	Val	2		*(68)	0.000351093	3.28e-06	0.00258472	1.11e-05	4.59e-05	8.34e-07
				T	Phe				3.19e-05	7.96e-07	2.88e-05	1.2e-06	2.26e-05	1.2e-06
		167	T	A	Asn				1.73e-05	9.95e-08	6.44e-06	6.32e-08	1.91e-05	9.03e-08
				C	Thr				2.15e-05	8.95e-07	0.000680112	7.64e-06	2.57e-05	6.32e-07
				G	Ser				3.57e-05	3.98e-07	7.89e-06	6.32e-08	0	0
		168	T	A					4.06e-05	3.98e-07	1.55e-05	1.89e-07	8.43e-06	9.12e-08
				C					9.53e-05	2.09e-06	2.69e-05	8.84e-07	4.41e-05	1.82e-06
				G	Met				2.57e-05	1.99e-07	6.77e-05	1.26e-07	2.21e-05	9.12e-08
57	Gln	169	C	A	Lys				0.000253378	2.83e-05	0.00012343	2.41e-05	0.000155495	1.34e-05
				G	Glu				3.26e-05	4.97e-07	3.82e-05	4.42e-07	1.91e-05	9.55e-08
				T	STOP				0.000190567	2.94e-05	9.71e-05	9.66e-06	7.64e-05	8.4e-06
		170	A	C	Pro				9.09e-05	7.16e-06	3.36e-05	1.2e-06	7.03e-05	3.36e-06
				G	Arg				0.000378764	6.89e-05	0.000173385	3.78e-05	0.000373801	4.79e-05
				T	Leu				9.39e-05	2.39e-06	7.68e-05	1.26e-06	5.52e-05	2.24e-06
		171	G	A					0.000191059	4.96e-05	6.77e-05	1.14e-05	9.85e-05	1.05e-05
				C	His				3.29e-05	4.97e-07	1.75e-05	3.79e-07	3.44e-05	6.46e-07
				T	His				0.000123709	1.34e-05	0.000109519	1.58e-05	0.000554575	0.00014748
58	Asn	172	A	C	His	7			2.18e-05	5.97e-07	1.3e-05	6.32e-08	2.7e-05	2.72e-07
				G	Asp	20		*(65)	0.00263071	4.44e-05	3.39e-05	4.23e-06	0.000340948	1.14e-05
				T	Tyr		8		3.69e-05	1.59e-06	2.43e-05	4.42e-07	6.24e-05	1.27e-06
		173	A	C	Thr				1.75e-05	6.96e-07	1.47e-05	2.53e-07	1.26e-05	1.77e-07
				G	Ser	1			0.000168919	5.07e-06	7.69e-05	1.33e-06	6.52e-05	2.92e-06
				T	Ile				4.03e-05	7.96e-07	1.83e-05	1.26e-07	2.17e-05	2.66e-07
		174	C	A	Lys	3	1		0.000669456	0.000137949	7.17e-05	1.95e-05	0.000109302	1.2e-05
				G	Lys	6	1		8.37e-05	6.96e-07	1.75e-05	6.95e-07	2.6e-05	6.2e-07
				T					0.000640777	0.000194939	8.09e-05	2.48e-05	0.00020004	2.45e-05
59	Thr	175	A	C	Pro				2.26e-05	9.95e-08	8.81e-06	6.32e-08	0	0
				G	Ala	1			0.000680398	3.98e-06	0.000323235	2.53e-06	3.61e-05	5.33e-07
				T	Ser				1.68e-05	1.99e-07	3.4e-05	2.53e-07	2.08e-05	3.55e-07
		176	C	A	Asn				0.000192686	4.41e-05	6.77e-05	7.96e-06	7.34e-05	5.17e-06
				G	Ser				1.49e-05	3.98e-07	5.55e-05	3.16e-07	1.7e-05	4.61e-07
				T	Ile				0.000164564	3.25e-05	5.72e-05	6e-06	8.12e-05	8.49e-06
		177	T	A					8.22e-05	3.18e-06	2.43e-05	1.45e-06	8.88e-05	2.28e-06
				C					5.33e-05	3.68e-06	7.12e-05	1.39e-06	6.18e-05	3.01e-06
				G					2.36e-05	5.97e-07	1.64e-05	2.53e-07	3.18e-05	3.11e-07
60	Gly	178	G	A	Ser	2		*(68)	0.000407387	6.09e-05	0.00103693	2.09e-05	0.000108625	1.31e-05
				C	Arg		7		3.72e-05	9.95e-07	4.05e-05	1.9e-06	0.000511052	1.59e-05
				T	Cys	1			0.00041841	8.98e-05	0.000292088	2.56e-05	9.89e-05	1.19e-05
		179	G	A	Asp				0.000154149	2.23e-05	4.39e-05	7.01e-06	0.00012493	9.17e-06
				C	Ala	25	6	*(68)	3.72e-05	5.97e-07	0.00380521	5.57e-05	3.16e-05	6.36e-07
				T	Val		40		0.000484604	0.000147697	0.00108785	4.64e-05	0.000155933	9.81e-06
		180	T	A					1.28e-05	9.95e-08	1.17e-05	3.79e-07	4.15e-05	4.69e-07
				C					0.000109709	5.27e-06	4.38e-05	1.14e-06	5.86e-05	2.81e-06
				G					0	0	0	0	5.55e-05	1.87e-07
61	Asp	181	G	A	Asn	50	9		0.000193032	3.4e-05	7.65e-05	8.4e-06	0.000113863	1.02e-05
				C	His	3	8	*(65, 68)	0.00143104	1.05e-05	0.00594188	6.75e-05	2.61e-05	7.21e-07
				T	Tyr		52		0.00153988	8.75e-05	0.000127798	2.6e-05	0.000155446	1.32e-05
		182	A	C	Ala	1	2		0	0	4.03e-05	1.9e-07	0	0
				G	Gly	49	7	*(65, 68)	0.00484799	1.74e-05	0.00222799	3.92e-05	6.83e-05	1.11e-06
				T	Val		49	*(68)	2.36e-05	9.95e-07	0.00752769	4.6e-05	0.000103961	3.7e-06
		183	T	A	Glu				3.21e-05	9.95e-08	2.24e-05	3.79e-07	3.67e-05	1.89e-07
				C	Cys				9.1e-05	1.49e-06	2.76e-05	8.21e-07	3.9e-05	7.58e-07
				G	Glu				1.02e-05	9.95e-08	0	0	1.17e-05	9.47e-08
62	Tyr	184	T	A	Asn	1			5.06e-05	3.98e-07	2.43e-05	1.26e-07	2.26e-05	4.03e-07
				C	His				3.36e-05	1.19e-06	1.88e-05	3.16e-07	4.07e-05	1.01e-06
				G	Asp	42	1	*(65)	0.0018589	8.95e-06	0.00071672	8.34e-06	0.000246177	1.31e-06
		185	A	C	Ser				0.000455427	3.58e-06	0.00056263	7.01e-06	3.67e-05	9.19e-08
				G	Cys				8.71e-05	7.66e-06	4.03e-05	2.15e-06	6.93e-05	4.5e-06
				T	Phe				3.13e-05	9.95e-07	3.82e-05	2.27e-06	4.61e-05	2.48e-06
		186	C	A	STOP				0.000302916	5.35e-05	7.28e-05	1.14e-05	7.36e-05	6.17e-06
				G	STOP				2.3e-05	6.96e-07	3.39e-05	5.69e-07	2.97e-05	7.15e-07
				T					0.000406544	0.00012303	0.000142369	1.79e-05	0.000151941	2.13e-05
63	Tyr	187	T	A	Asn				4.37e-05	1.79e-06	2.58e-05	1.89e-06	3.67e-05	1.56e-06
				C	His				0.000129024	1.11e-05	8.06e-05	5.37e-06	7.89e-05	9.56e-06
				G	Asp				4.03e-05	1.09e-06	1.68e-05	3.79e-07	4.33e-05	9.2e-07
		188	A	C	Ser				1.55e-05	1.99e-07	1.32e-05	2.53e-07	0	0
				G	Cys	110	4	*(65, 68)	0.0025347	4.47e-05	0.00347389	8.63e-05	0.000119807	6.34e-06
				T	Phe				5.43e-05	1.49e-06	4.48e-05	3.35e-06	6.85e-05	2.57e-06
		189	T	A	STOP				9.45e-05	5.27e-06	6.79e-05	7.64e-06	6.8e-05	7.58e-06
				C					5.43e-05	4.38e-06	5.38e-05	2.34e-06	0.000114181	3.4e-06
				G	STOP				0	0	0	0	4.23e-05	9.72e-08
64	Asp	190	G	A	Asn				0.000168919	2.55e-05	7.68e-05	6e-06	0.000109095	7.56e-06
				C	His				1.91e-05	1.99e-07	1.83e-05	7.58e-07	2.93e-05	9.57e-07
				T	Tyr				0.00035014	5.29e-05	0.000127775	2.14e-05	0.000127174	1.32e-05
		191	A	C	Ala				0.00010856	5.97e-07	5.28e-06	1.26e-07	1.74e-05	2.33e-07
				G	Gly				0.000106633	1.65e-05	3.99e-05	4.61e-06	0.000166648	1.16e-05
				T	Val				2.77e-05	1.19e-06	9.05e-06	3.79e-07	8.84e-05	6.98e-07
		192	C	A	Glu				0.000545726	0.000109703	9.48e-05	1.86e-05	0.000106144	1.31e-05
				G	Glu				3.95e-05	5.97e-07	3.36e-05	4.42e-07	3.27e-05	6.21e-07
				T					0.00051079	0.000160825	8.68e-05	1.86e-05	0.000132693	2.23e-05
65	Leu	193	C	A	Met				0.000251046	4.96e-05	0.000149908	2.59e-05	0.000113049	1.19e-05
				G	Val				1.75e-05	2.98e-07	1.19e-05	7.58e-07	2.92e-05	7.09e-07
				T					0.000799069	0.000282563	0.000120982	2.83e-05	0.000274835	2.88e-05
		194	T	A	Gln				9.55e-05	2.69e-06	8.63e-05	6.95e-07	5.26e-05	1.97e-06
				C	Pro				0.000176108	8.95e-06	3.06e-05	2.4e-06	6.37e-05	6.52e-06
				G	Arg				9.53e-05	1.99e-06	1.88e-05	3.16e-07	4.25e-05	9.83e-07
		195	G	A					0.000528324	0.000107616	0.000136175	2.44e-05	0.000153535	2.55e-05
				C					6.19e-05	2.98e-07	1.88e-05	5.69e-07	4.99e-05	9.89e-07
				T					0.000864429	0.000183107	0.000127782	2.41e-05	0.000111231	1.22e-05
66	Tyr	196	T	A	Asn				1.35e-05	9.95e-08	6.86e-05	6.95e-07	5.62e-05	2.69e-07
				C	His				5.04e-05	6.56e-06	4.85e-05	2.78e-06	6.39e-05	5.19e-06
				G	Asp				1.17e-05	1.99e-07	1.25e-05	1.26e-07	0	0
		197	A	C	Ser				1.91e-05	9.95e-08	1.01e-05	6.32e-08	2.19e-05	2.06e-07
				G	Cys				4.19e-05	3.08e-06	2.04e-05	1.52e-06	8.21e-05	1.95e-06
				T	Phe				8.32e-06	9.95e-08	5.16e-05	6.32e-07	8.06e-05	6.17e-07
		198	T	A	STOP				2.63e-05	7.96e-07	3.36e-05	1.52e-06	3.72e-05	1.08e-06
				C					1.9e-05	5.97e-07	1.36e-05	8.84e-07	2.61e-05	3.91e-07
				G	STOP				1.48e-05	1.99e-07	0	0	2.91e-05	1.96e-07
67	Gly	199	G	A	Arg				0.000473118	9.54e-05	0.000111694	1.96e-05	0.000115207	2.27e-05
				C	Arg				1.48e-05	3.98e-07	1.55e-05	4.42e-07	2.81e-05	2.71e-07
				T	STOP				0.00036229	8.2e-05	0.000153622	2.38e-05	9.89e-05	8.77e-06
		200	G	A	Glu				0.000116462	1.55e-05	7.28e-05	6.7e-06	6.93e-05	6.02e-06
				C	Ala				1.4e-05	4.97e-07	2.96e-05	5.05e-07	2.59e-05	1.8e-07
				T	Val				0.000343731	6.88e-05	0.000365057	3.52e-05	0.000339146	1.96e-05
		201	A	C					2.55e-05	1.79e-06	4.34e-05	6.95e-07	6.19e-05	2.08e-06
				G					0.000122254	1.89e-05	7.5e-05	9.29e-06	0.000168246	1.45e-05
				T					8.37e-05	5.07e-06	4.85e-05	2.72e-06	7.71e-05	1.9e-06
68	Gly	202	G	A	Arg				0.000293513	0.000104431	9.12e-05	2.3e-05	0.000128429	2.46e-05
				C	Arg				6.45e-05	3.98e-07	1.72e-05	3.16e-07	4.55e-05	5.36e-07
				T	Trp				0.000366727	8.52e-05	0.000365063	3.11e-05	0.000113042	1.25e-05
		203	G	A	Glu				0.00028585	4.01e-05	7.73e-05	1.03e-05	6.81e-05	9.32e-06
				C	Ala				3.95e-05	8.95e-07	1.83e-05	8.21e-07	2.93e-05	1.24e-06
				T	Val				0.000402544	9.61e-05	0.000266971	2.82e-05	0.000240201	1.42e-05
		204	G	A					0.00055637	0.000149884	0.000142359	2.69e-05	0.000127075	2.77e-05
				C					4.21e-05	1.89e-06	7.12e-05	1.52e-06	3.55e-05	1.24e-06
				T					0.000310752	6.83e-05	0.000291241	2.28e-05	9.89e-05	1.06e-05
69	Glu	205	G	A	Lys		27		0.000261415	3.65e-05	9.62e-05	1.31e-05	0.000278338	1.94e-05
				C	Gln	9			6.45e-05	1.39e-06	3.82e-05	1.33e-06	2.19e-05	1.19e-06
				T	STOP				0.000332428	6.78e-05	0.000310304	4.06e-05	0.00039567	2.36e-05
		206	A	C	Ala				2.17e-05	3.98e-07	0	0	1.04e-05	9.78e-08
				G	Gly				8.45e-05	4.18e-06	4.34e-05	3.03e-06	4.12e-05	2.84e-06
				T	Val	2	1		7e-05	1.99e-06	7.73e-05	1.96e-06	8.08e-05	2.35e-06
		207	G	A					0.000334728	6.15e-05	0.000120397	2.2e-05	0.000123678	1.73e-05
				C	Asp				4.3e-05	4.97e-07	2.03e-05	3.16e-07	1.32e-05	1.86e-07
				T	Asp				0.000167364	1.19e-05	0.000169895	1.3e-05	0.000141311	9.66e-06
70	Lys	208	A	C	Gln				0	0	5.5e-06	6.32e-08	0	0
				G	Glu				3.44e-05	9.95e-07	2.88e-05	7.58e-07	3.42e-05	1.01e-06
				T	STOP				0	0	4.9e-06	6.32e-08	2.55e-05	1.83e-07
		209	A	C	Thr				5.16e-05	1.99e-07	0	0	2.21e-05	8.87e-08
				G	Arg				0.000514862	4.87e-06	6.66e-05	7.58e-07	2.53e-05	8.87e-07
				T	Ile				0	0	8.82e-06	6.32e-08	7.23e-05	3.55e-07
		210	A	C	Asn				0	0	0	0	0	0
				G					8.59e-05	1.79e-06	1.88e-05	2.53e-07	2.14e-05	6.21e-07
				T	Asn				1.1e-05	9.95e-08	8.59e-06	1.26e-07	2.23e-05	2.66e-07
71	Phe	211	T	A	Ile	1			8.59e-05	6.96e-07	2.24e-05	6.32e-07	2.83e-05	5.32e-07
				C	Leu	5	8	*(65, 68)	0.00354579	4.71e-05	0.00260533	2.91e-05	0.000110041	1.69e-06
				G	Val				8.48e-06	9.95e-08	0	0	0	0
		212	T	A	Tyr				2.64e-05	3.98e-07	7.12e-05	1.2e-06	4.95e-05	5.39e-07
				C	Ser				3.85e-05	1.29e-06	1.69e-05	5.68e-07	4.95e-05	8.99e-07
				G	Cys				0	0	8.33e-06	6.32e-08	0	0
		213	T	A	Leu		9		6.05e-05	1.29e-06	2.88e-05	5.68e-07	1.65e-05	2.74e-07
				C					4.22e-05	1.69e-06	3.39e-05	1.07e-06	2.38e-05	8.23e-07
				G	Leu		1		0.000825423	8.35e-06	1.72e-05	1.26e-07	2.01e-05	1.83e-07
72	Ala	214	G	A	Thr		45	*(65,68)	0.00464112	0.000100552	0.00367043	7.99e-05	0.000809478	1.8e-05
				C	Pro	1		*(65)	0.00156787	5.87e-06	1.68e-05	6.95e-07	4.63e-05	3.56e-07
				T	Ser	26	2		0.000858814	0.000193546	0.000438076	7.18e-05	0.000339122	2.52e-05
		215	C	A	Asp		6	*(68)	0.00164077	9.97e-05	0.00603484	0.00011167	0.000174829	2.1e-05
				G	Gly	26	2	*(68)	7.29e-05	5.17e-06	0.00123292	1.5e-05	6.38e-05	7e-06
				T	Val		64		0.00369426	0.000293503	0.00262301	0.000158031	0.000624883	0.000204544
		216	C	A					0.000348554	4.31e-05	0.000172548	2.02e-05	8.61e-05	1.19e-05
				G					2.16e-05	8.95e-07	2.03e-05	1.2e-06	3.76e-05	9.74e-07
				T				*(68)	0.000159622	4.17e-05	0.00293109	3.7e-05	5.26e-05	7.17e-06
73	Thr	217	A	C	Pro				9.35e-06	9.95e-08	8.88e-06	1.26e-07	2.32e-05	1.81e-07
				G	Ala				0.000189222	7.06e-06	0.000619137	3.16e-06	5.6e-05	1.99e-06
				T	Ser				1.32e-05	1.99e-07	2.13e-05	4.42e-07	2.02e-05	4.52e-07
		218	C	A	Asn				0.000422297	7.69e-05	0.000111056	1.11e-05	5.65e-05	7.08e-06
				G	Ser				1.08e-05	9.95e-08	1.72e-05	3.79e-07	0	0
				T	Ile	33	21	*(68)	0.00204247	0.000129893	0.00150077	3.37e-05	7.81e-05	1.53e-05
		219	T	A					6.45e-05	1.09e-06	1.47e-05	3.79e-07	2.23e-05	2.66e-07
				C					5.54e-05	1.69e-06	3.27e-05	8.21e-07	3.92e-05	7.98e-07
				G					5.06e-05	6.96e-07	1.3e-05	3.16e-07	2.17e-05	5.32e-07
74	Leu	220	T	A	Met		1		9.77e-06	1.99e-07	8.82e-06	6.32e-08	1.39e-05	8.86e-08
				C					2.3e-05	7.96e-07	3.1e-05	6.32e-07	3.91e-05	9.74e-07
				G	Val				1.3e-05	9.95e-08	6.62e-06	1.26e-07	9.35e-06	8.86e-08
		221	T	A	STOP				1.73e-05	9.95e-08	1.17e-05	3.16e-07	1.91e-05	1.78e-07
				C	Ser				3.29e-05	1.19e-06	5.55e-05	1.64e-06	3.29e-05	1.16e-06
				G	Trp				1.48e-05	1.99e-07	7.24e-06	1.26e-07	3.21e-05	8.9e-08
		222	G	A					8.59e-05	3.68e-06	7.12e-05	1.77e-06	5.88e-05	1.86e-06
				C	Phe				1.1e-05	9.95e-08	1.47e-05	5.68e-07	3.92e-05	6.2e-07
				T	Phe				0.000337838	7.96e-05	0.000255544	2.24e-05	0.000141299	1.06e-05
75	Ala	223	G	A	Thr				0.000339489	6.84e-05	0.000213523	5.39e-05	0.000250489	5.84e-05
				C	Pro				3.72e-05	1.59e-06	2.86e-05	2.15e-06	8.05e-05	1.95e-06
				T	Ser				0.000772747	0.000167986	0.000582496	8.13e-05	0.000367367	2.91e-05
		224	C	A	Asp				0.000361638	9.28e-05	0.000364087	6.46e-05	0.000240222	2.77e-05
				G	Gly				8.37e-05	1.09e-06	3.82e-05	1.14e-06	2.28e-05	9.26e-07
				T	Val				0.00064972	0.000176939	0.00105325	4.81e-05	0.000183967	4.79e-05
		225	T	A					6.25e-05	1.19e-06	2.88e-05	1.58e-06	1.81e-05	7.25e-07
				C					8.22e-05	7.66e-06	3.1e-05	2.53e-06	7.77e-05	4.56e-06
				G					5.06e-05	6.97e-07	1.01e-05	6.32e-08	1.67e-05	2.07e-07
76	Glu	226	G	A	Lys		111	*(68)	0.00173821	9.77e-05	0.00554442	7.46e-05	0.000221386	2.28e-05
				C	Gln		17		0.000112012	1.69e-06	6.79e-05	1.83e-06	5.68e-05	3.33e-06
				T	STOP				0.000560224	9.07e-05	0.000219038	3.06e-05	0.000197827	1.54e-05
		227	A	C	Ala		17		2.57e-05	3.98e-07	3.4e-05	4.42e-07	0.000166306	1.37e-06
				G	Gly		48	*(68)	5.15e-05	3.48e-06	0.00472011	7.68e-05	0.000161282	3.67e-06
				T	Val		12	*(68)	4.06e-05	2.59e-06	0.00428928	3e-05	0.000181432	2.84e-06
		228	G	A					0.000286588	8.02e-05	0.000114367	1.44e-05	8.45e-05	1.68e-05
				C	Asp	16			4.57e-05	3.98e-07	1.68e-05	5.68e-07	2.69e-05	6.3e-07
				T	Asp	5		*(68)	0.00030124	8.32e-05	0.00370912	2.13e-05	5.65e-05	6.93e-06
77	Leu	229	T	A	Met				3.85e-05	7.96e-07	2.13e-05	2.21e-06	6.89e-05	1.95e-06
				C					7.29e-05	2.88e-06	2.72e-05	1.2e-06	3.95e-05	1.86e-06
				G	Val		1		1.19e-05	9.95e-08	1.47e-05	6.32e-08	0	0
		230	T	A	STOP				3.53e-05	3.98e-07	2.24e-05	4.42e-07	2.27e-05	3.57e-07
				C	Ser				5.06e-05	1.59e-06	6.86e-05	4.42e-07	4.08e-05	7.15e-07
				G	Trp				0	0	0	0	1.01e-05	8.93e-08
		231	G	A					0.000502467	6.92e-05	8.67e-05	1.41e-05	0.000100314	1.53e-05
				C	Phe				5.06e-05	2.98e-07	4.65e-05	8.84e-07	1.94e-05	5.33e-07
				T	Phe				0.000414336	9.04e-05	0.000219034	2.24e-05	0.000169568	1.24e-05
78	Val	232	G	A	Ile				0.000272951	5.97e-05	9.53e-05	1.72e-05	8.98e-05	1.65e-05
				C	Leu				3.26e-05	1.39e-06	7.73e-05	1.39e-06	3.74e-05	1.54e-06
				T	Phe				0.000858814	0.000138546	0.00012135	1.91e-05	8.48e-05	1.06e-05
		233	T	A	Asp				4.7e-05	2.49e-06	3.28e-05	1.45e-06	2.26e-05	9.29e-07
				C	Ala				8.78e-05	1.32e-05	8.63e-05	3.85e-06	8.69e-05	7.71e-06
				G	Gly				1.7e-05	1.99e-07	0	0	1.28e-05	1.86e-07
		234	C	A					0.000432981	4.69e-05	0.000390016	3.82e-05	0.000155499	1.86e-05
				G					4.3e-05	8.95e-07	3.76e-05	8.22e-07	4.4e-05	9.91e-07
				T					0.000103584	2.91e-05	7.29e-05	7.46e-06	7.65e-05	9.01e-06
79	Gln	235	C	A	Lys				0.000352609	5.37e-05	0.000246883	2.27e-05	8.58e-05	9.81e-06
				G	Glu				1.13e-05	4.06e-07	7.88e-05	1.49e-06	6.61e-05	1.35e-06
				T	STOP				0.000505817	0.000165455	9.4e-05	2.2e-05	0.000142702	1.85e-05
		236	A	C	Pro	2			6.37e-05	8.14e-07	1.9e-05	1.92e-07	2.14e-05	5.23e-07
				G	Arg	75	4	*(68)	0.000260371	1.08e-05	0.00167008	4.25e-05	2.84e-05	2.09e-06
				T	Leu				0.00127806	8.26e-05	6.97e-05	2.12e-06	7.6e-05	2.3e-06
		237	G	A					0.000898754	0.000190675	0.000158932	3.41e-05	0.000264356	4.65e-05
				C	His				3.38e-05	9.06e-07	2.9e-05	8.98e-07	3.6e-05	8.91e-07
				T	His				0.000633803	0.000130573	0.000110306	1.47e-05	6.71e-05	6.93e-06
80	Tyr	238	T	A	Asn				2.35e-05	4.08e-07	3.19e-05	5.82e-07	1.11e-05	2.88e-07
				C	His				0.000178667	9.9e-06	3.53e-05	2.2e-06	5.41e-05	4.51e-06
				G	Asp				9.36e-06	1.02e-07	0	0	0	0
		239	A	C	Ser				0	0	7.95e-06	6.43e-08	0	0
				G	Cys				7.63e-05	1.61e-06	2.09e-05	7.07e-07	3.37e-05	6.91e-07
				T	Phe				0.000130398	4.53e-06	1.77e-05	5.15e-07	3.9e-05	4.93e-07
		240	T	A	STOP				4.64e-05	6.03e-07	3.48e-05	5.13e-07	3.99e-05	1.04e-06
				C					4.13e-05	1.31e-06	3.44e-05	8.34e-07	4.64e-05	8.47e-07
				G	STOP				0	0	0	0	0	0
81	Tyr	241	T	A	Asn				4.76e-05	5.06e-07	1.48e-05	1.93e-07	5.28e-05	1.12e-07
				C	His				5.4e-05	3.54e-06	8.99e-05	1.67e-06	6.74e-05	2.46e-06
				G	Asp				1.6e-05	1.01e-07	1.76e-05	1.28e-07	0	0
		242	A	C	Ser				1.48e-05	3.02e-07	3.67e-05	1.92e-07	0	0
				G	Cys				0.000177525	2.46e-05	8.89e-05	8.51e-06	0.000141288	1.81e-05
				T	Phe				3.3e-05	1.31e-06	5.67e-05	2.37e-06	3.2e-05	1.47e-06
		243	C	A	STOP				0.000388123	0.000106072	0.000120482	2.01e-05	0.000113453	1.07e-05
				G	STOP				3.14e-05	1.01e-07	6.02e-05	1.9e-06	2.75e-05	8.76e-07
				T					0.000731315	0.000236722	0.000149094	3.25e-05	0.000313721	3.58e-05
82	Met	244	A	C	Leu				2.06e-05	7.05e-07	1.12e-05	2.56e-07	4.09e-05	2.93e-07
				G	Val				0.000227785	1.13e-05	3.86e-05	3.14e-06	0.000101179	5.76e-06
				T	Leu				0.000559858	3.62e-06	3.91e-05	3.2e-07	2.58e-05	5.86e-07
		245	T	A	Lys				0.000123421	5.96e-06	0.000159962	1.05e-05	0.00015208	1.49e-05
				C	Thr		1		9.23e-05	1.08e-05	9.05e-05	5.15e-06	0.000104522	9.23e-06
				G	Ser				3.25e-05	3.03e-07	1.71e-05	2.57e-07	9.96e-06	2.2e-07
